# Supplementary material for: Effect of a Multicomponent Intervention with Tele-Rehabilitation and the Vivifrail© Exercise Programme on Functional Capacity after Hip Fracture: Study Protocol for the ActiveFLS Randomized Controlled Trial
Source: J Clin Med. 2023 Dec 23;13(1):97. doi: 10.3390/jcm13010097 (PMC10779784; doi:10.3390/jcm13010097)
Supplement: Supplementary file 1 [file jcm-13-00097-s001.zip]

Archive with 1 entries (1 files):
- jcm-2672023-supplementary.pdf
